# Supplementary material for: First records of Pseudodoros nigricollis Becker (Diptera: Syrphidae) from Cyprus
Source: Biodivers Data J. 2016 Mar 28;(4):e8139. doi: 10.3897/BDJ.4.e8139 (PMC4822077; doi:10.3897/BDJ.4.e8139)
Supplement: XML Treatment for Pseudodoros (Pseudodoros) nigricollis [file BDJ.4.e8139-treatment1.xml]

<!DOCTYPE tp:taxon-treatment
  PUBLIC "-//TaxonX//DTD Taxonomic Treatment Publishing DTD v0 20100105//EN" "tax-treatment-NSO.dtd">
<tp:taxon-treatment xmlns:tp="http://www.plazi.org/taxpub"><tp:treatment-meta><mixed-citation publication-type="journal"><person-group><name><surname>van Eck</surname><given-names>André</given-names></name><name><surname>Makris</surname><given-names>Christodoulos</given-names></name></person-group><article-title>First records of <italic><tp:taxon-name><tp:taxon-name-part taxon-name-part-type="genus">Pseudodoros</tp:taxon-name-part> <tp:taxon-name-part taxon-name-part-type="species">nigricollis</tp:taxon-name-part></tp:taxon-name></italic> Becker (<tp:taxon-name><tp:taxon-name-part taxon-name-part-type="order">Diptera</tp:taxon-name-part></tp:taxon-name>: <tp:taxon-name><tp:taxon-name-part taxon-name-part-type="family">Syrphidae</tp:taxon-name-part></tp:taxon-name>) from Cyprus</article-title><source>Biodivers Data J</source><day>28</day><month>3</month><year>2016</year><volume>2016</volume><issue>4</issue><pub-id pub-id-type="doi">10.3897/BDJ.4.e8139</pub-id></mixed-citation></tp:treatment-meta><tp:nomenclature><tp:taxon-name><tp:taxon-name-part taxon-name-part-type="genus">Pseudodoros</tp:taxon-name-part> (<tp:taxon-name-part taxon-name-part-type="subgenus">Pseudodoros</tp:taxon-name-part>) <tp:taxon-name-part taxon-name-part-type="species">nigricollis</tp:taxon-name-part><object-id xmlns:xlink="http://www.w3.org/1999/xlink" xlink:type="simple" object-id-type="Catalogue of Life">http://www.catalogueoflife.org/col/details/species/id/9739bf1196b18500b0e8c8dd4b6bf0bf</object-id></tp:taxon-name><tp:taxon-authority>Becker, 1903</tp:taxon-authority><tp:nomenclature-citation-list><tp:nomenclature-citation><tp:taxon-name><tp:taxon-name-part taxon-name-part-type="genus">Pseudodoros</tp:taxon-name-part> (<tp:taxon-name-part taxon-name-part-type="subgenus">Pseudodoros</tp:taxon-name-part>) <tp:taxon-name-part taxon-name-part-type="species">nigricollis</tp:taxon-name-part></tp:taxon-name><comment>The current consensus is that the genus <italic><tp:taxon-name><tp:taxon-name-part taxon-name-part-type="genus">Pseudodoros</tp:taxon-name-part></tp:taxon-name></italic> Becker, 1903 consists of two subgenera (<italic><tp:taxon-name><tp:taxon-name-part taxon-name-part-type="genus">Dioprosopa</tp:taxon-name-part></tp:taxon-name></italic> Hull, 1947 (<xref ref-type="bibr" rid="B2993487">Hull 1947</xref>) and <italic><tp:taxon-name><tp:taxon-name-part taxon-name-part-type="genus">Pseudodoros</tp:taxon-name-part></tp:taxon-name></italic> with three described species: <tp:taxon-name><tp:taxon-name-part taxon-name-part-type="genus">P.</tp:taxon-name-part> (<tp:taxon-name-part taxon-name-part-type="subgenus">Dioprosopa</tp:taxon-name-part>) <tp:taxon-name-part taxon-name-part-type="species">clavata</tp:taxon-name-part></tp:taxon-name> (Fabricius, 1794), <tp:taxon-name><tp:taxon-name-part taxon-name-part-type="genus">P.</tp:taxon-name-part> (<tp:taxon-name-part taxon-name-part-type="subgenus">Dioprosopa</tp:taxon-name-part>) <tp:taxon-name-part taxon-name-part-type="species">vockerothi</tp:taxon-name-part></tp:taxon-name> (Kassebeer, 2000) and <tp:taxon-name><tp:taxon-name-part taxon-name-part-type="genus">P.</tp:taxon-name-part> (<tp:taxon-name-part taxon-name-part-type="subgenus">Pseudodoros</tp:taxon-name-part>) <tp:taxon-name-part taxon-name-part-type="species">nigricollis</tp:taxon-name-part></tp:taxon-name> Becker, 1903. A review of the genus <italic><tp:taxon-name><tp:taxon-name-part taxon-name-part-type="genus">Pseudodoros</tp:taxon-name-part></tp:taxon-name></italic> was undertaken by Kassebeer (2000) in which he described a new species from South America and concluded that the subgenus <italic><tp:taxon-name><tp:taxon-name-part taxon-name-part-type="genus">Dioprosopa</tp:taxon-name-part></tp:taxon-name></italic> should have generic status with the genus <italic><tp:taxon-name><tp:taxon-name-part taxon-name-part-type="genus">Pseudodoros</tp:taxon-name-part></tp:taxon-name></italic> restricted to the Eastern Mediterranean and Afrotropics and <italic><tp:taxon-name><tp:taxon-name-part taxon-name-part-type="genus">Dioprosopa</tp:taxon-name-part></tp:taxon-name></italic> to the New World. A fourth species, <italic><tp:taxon-name><tp:taxon-name-part taxon-name-part-type="genus">P.</tp:taxon-name-part> <tp:taxon-name-part taxon-name-part-type="species">psyllidivora</tp:taxon-name-part></tp:taxon-name></italic> Séguy, 1953 was synomymised by <xref ref-type="bibr" rid="B2993505">Kassebeer (2000)</xref> with <italic><tp:taxon-name><tp:taxon-name-part taxon-name-part-type="genus">Allobaccha</tp:taxon-name-part> <tp:taxon-name-part taxon-name-part-type="species">sapphirina</tp:taxon-name-part></tp:taxon-name></italic> (Wiedemann, 1830). <xref ref-type="bibr" rid="B2993515">Mengual et al. (2008)</xref>, in their study on the tribe <tp:taxon-name><tp:taxon-name-part taxon-name-part-type="tribe">Syrphini</tp:taxon-name-part></tp:taxon-name>, recognised <italic><tp:taxon-name><tp:taxon-name-part taxon-name-part-type="genus">Dioprosopa</tp:taxon-name-part></tp:taxon-name></italic> as a subgenus of <italic><tp:taxon-name><tp:taxon-name-part taxon-name-part-type="genus">Pseudodoros</tp:taxon-name-part></tp:taxon-name></italic>. The holotype of <italic><tp:taxon-name><tp:taxon-name-part taxon-name-part-type="genus">P.</tp:taxon-name-part> <tp:taxon-name-part taxon-name-part-type="species">nigricollis</tp:taxon-name-part></tp:taxon-name></italic> is a male specimen from Cairo, Egypt, collected by Becker in November 1898. Becker published the description of the genus and species in 1903 (<xref ref-type="bibr" rid="B2993380">Becker 1903</xref>, <xref ref-type="bibr" rid="B2993370">Becker 1902</xref>). Later, <xref ref-type="bibr" rid="B2993456">Efflatoun (1922)</xref> mentioned two males from Ghezireh (which nowadays is part of Cairo), one recorded from spring 1909 and the other without date. Efflatoun's redescription (mostly a direct translation) was based primarily on Becker's description, with additional characters from his two specimens. In his review, <xref ref-type="bibr" rid="B2993505">Kassebeer (2000)</xref> redescribed the male of <italic><tp:taxon-name><tp:taxon-name-part taxon-name-part-type="genus">P.</tp:taxon-name-part> <tp:taxon-name-part taxon-name-part-type="species">nigricollis</tp:taxon-name-part></tp:taxon-name></italic> using the holotype, added further morphological characteristics of the female to those provided for both sexes by <xref ref-type="bibr" rid="B3073645">Sack (1932)</xref> and figured both male and female abdomens. He also agreed with <xref ref-type="bibr" rid="B2993574">Smith and Vockeroth (1980)</xref> that <italic><tp:taxon-name><tp:taxon-name-part taxon-name-part-type="genus">Baccha</tp:taxon-name-part> <tp:taxon-name-part taxon-name-part-type="species">extranea</tp:taxon-name-part></tp:taxon-name></italic> Bezzi 1915 is a junior synonym of <italic><tp:taxon-name><tp:taxon-name-part taxon-name-part-type="genus">P.</tp:taxon-name-part> <tp:taxon-name-part taxon-name-part-type="species">nigricollis</tp:taxon-name-part></tp:taxon-name></italic>. However, he made no reference to Efflatoun's paper or specimens. According to Efflatoun (1922), a male from 1909 was in his private collection (in Cairo) and the other one in the collection of what was called the Sultania Agricultural Society, also based in Cairo. Where these specimens are at present is unknown to the authors. Also it is unknown which females were used by <xref ref-type="bibr" rid="B3073645">Sack (1932)</xref>.</comment></tp:nomenclature-citation></tp:nomenclature-citation-list></tp:nomenclature><tp:treatment-sec sec-type="materials"><title>Materials</title><list list-type="alpha-lower" list-content="occurrences"><list-item><p><bold>Type status:</bold> <named-content xmlns:xlink="http://www.w3.org/1999/xlink" content-type="dwc:typeStatus" xlink:type="simple">Other material</named-content>. <bold>Occurrence:</bold> recordedBy: <named-content xmlns:xlink="http://www.w3.org/1999/xlink" content-type="dwc:recordedBy" xlink:type="simple">C. Makris</named-content>; individualCount: <named-content xmlns:xlink="http://www.w3.org/1999/xlink" content-type="dwc:individualCount" xlink:type="simple">2</named-content>; sex: <named-content xmlns:xlink="http://www.w3.org/1999/xlink" content-type="dwc:sex" xlink:type="simple">males</named-content>; disposition: <named-content xmlns:xlink="http://www.w3.org/1999/xlink" content-type="dwc:disposition" xlink:type="simple">in collection A van Eck &amp; C. Makris</named-content>; <bold>Taxon:</bold> genus: <named-content xmlns:xlink="http://www.w3.org/1999/xlink" content-type="dwc:genus" xlink:type="simple"><tp:taxon-name><tp:taxon-name-part taxon-name-part-type="genus">Pseudodoros</tp:taxon-name-part></tp:taxon-name></named-content>; specificEpithet: <named-content xmlns:xlink="http://www.w3.org/1999/xlink" content-type="dwc:specificEpithet" xlink:type="simple"><italic><tp:taxon-name><tp:taxon-name-part taxon-name-part-type="species">nigricollis</tp:taxon-name-part></tp:taxon-name></italic></named-content>; <bold>Location:</bold> locationID: <named-content xmlns:xlink="http://www.w3.org/1999/xlink" content-type="dwc:locationID" xlink:type="simple">Polis Chrysochou</named-content>; higherGeographyID: <named-content xmlns:xlink="http://www.w3.org/1999/xlink" content-type="dwc:higherGeographyID" xlink:type="simple">Pafos</named-content>; country: <named-content xmlns:xlink="http://www.w3.org/1999/xlink" content-type="dwc:country" xlink:type="simple">Cyprus</named-content>; verbatimElevation: <named-content xmlns:xlink="http://www.w3.org/1999/xlink" content-type="dwc:verbatimElevation" xlink:type="simple">0 m</named-content>; verbatimLatitude: <named-content xmlns:xlink="http://www.w3.org/1999/xlink" content-type="dwc:verbatimLatitude" xlink:type="simple">35.04220</named-content>; verbatimLongitude: <named-content xmlns:xlink="http://www.w3.org/1999/xlink" content-type="dwc:verbatimLongitude" xlink:type="simple">32.41530</named-content>; verbatimCoordinateSystem: <named-content xmlns:xlink="http://www.w3.org/1999/xlink" content-type="dwc:verbatimCoordinateSystem" xlink:type="simple">decimal degrees</named-content>; verbatimSRS: <named-content xmlns:xlink="http://www.w3.org/1999/xlink" content-type="dwc:verbatimSRS" xlink:type="simple">WGS84</named-content>; <bold>Identification:</bold> identifiedBy: <named-content xmlns:xlink="http://www.w3.org/1999/xlink" content-type="dwc:identifiedBy" xlink:type="simple">André van Eck</named-content>; <bold>Event:</bold> samplingProtocol: <named-content xmlns:xlink="http://www.w3.org/1999/xlink" content-type="dwc:samplingProtocol" xlink:type="simple">hand net</named-content>; eventTime: <named-content xmlns:xlink="http://www.w3.org/1999/xlink" content-type="dwc:eventTime" xlink:type="simple">11.00-11.30 PM</named-content>; verbatimEventDate: <named-content xmlns:xlink="http://www.w3.org/1999/xlink" content-type="dwc:verbatimEventDate" xlink:type="simple">30.XI.2014</named-content>; habitat: <named-content xmlns:xlink="http://www.w3.org/1999/xlink" content-type="dwc:habitat" xlink:type="simple"><italic><tp:taxon-name><tp:taxon-name-part taxon-name-part-type="genus">Phragmites</tp:taxon-name-part> <tp:taxon-name-part taxon-name-part-type="species">australis</tp:taxon-name-part></tp:taxon-name></italic> reed bed</named-content>; eventRemarks: <named-content xmlns:xlink="http://www.w3.org/1999/xlink" content-type="dwc:eventRemarks" xlink:type="simple">sunny day, approx. 19-22 degrees Celcius</named-content></p></list-item><list-item><p><bold>Type status:</bold> <named-content xmlns:xlink="http://www.w3.org/1999/xlink" content-type="dwc:typeStatus" xlink:type="simple">Other material</named-content>. <bold>Occurrence:</bold> recordedBy: <named-content xmlns:xlink="http://www.w3.org/1999/xlink" content-type="dwc:recordedBy" xlink:type="simple">C. Makris</named-content>; individualCount: <named-content xmlns:xlink="http://www.w3.org/1999/xlink" content-type="dwc:individualCount" xlink:type="simple">5</named-content>; disposition: <named-content xmlns:xlink="http://www.w3.org/1999/xlink" content-type="dwc:disposition" xlink:type="simple">not collected</named-content>; <bold>Taxon:</bold> genus: <named-content xmlns:xlink="http://www.w3.org/1999/xlink" content-type="dwc:genus" xlink:type="simple"><tp:taxon-name><tp:taxon-name-part taxon-name-part-type="genus">Pseudodoros</tp:taxon-name-part></tp:taxon-name></named-content>; specificEpithet: <named-content xmlns:xlink="http://www.w3.org/1999/xlink" content-type="dwc:specificEpithet" xlink:type="simple"><italic><tp:taxon-name><tp:taxon-name-part taxon-name-part-type="species">nigricollis</tp:taxon-name-part></tp:taxon-name></italic></named-content>; <bold>Location:</bold> locationID: <named-content xmlns:xlink="http://www.w3.org/1999/xlink" content-type="dwc:locationID" xlink:type="simple">Polis Chrysochou</named-content>; higherGeographyID: <named-content xmlns:xlink="http://www.w3.org/1999/xlink" content-type="dwc:higherGeographyID" xlink:type="simple">Pafos</named-content>; country: <named-content xmlns:xlink="http://www.w3.org/1999/xlink" content-type="dwc:country" xlink:type="simple">Cyprus</named-content>; verbatimElevation: <named-content xmlns:xlink="http://www.w3.org/1999/xlink" content-type="dwc:verbatimElevation" xlink:type="simple">0 m</named-content>; verbatimLatitude: <named-content xmlns:xlink="http://www.w3.org/1999/xlink" content-type="dwc:verbatimLatitude" xlink:type="simple">35.04220</named-content>; verbatimLongitude: <named-content xmlns:xlink="http://www.w3.org/1999/xlink" content-type="dwc:verbatimLongitude" xlink:type="simple">32.41530</named-content>; verbatimCoordinateSystem: <named-content xmlns:xlink="http://www.w3.org/1999/xlink" content-type="dwc:verbatimCoordinateSystem" xlink:type="simple">decimal degrees</named-content>; verbatimSRS: <named-content xmlns:xlink="http://www.w3.org/1999/xlink" content-type="dwc:verbatimSRS" xlink:type="simple">WGS84</named-content>; <bold>Identification:</bold> identifiedBy: <named-content xmlns:xlink="http://www.w3.org/1999/xlink" content-type="dwc:identifiedBy" xlink:type="simple">André van Eck</named-content>; <bold>Event:</bold> samplingProtocol: <named-content xmlns:xlink="http://www.w3.org/1999/xlink" content-type="dwc:samplingProtocol" xlink:type="simple">hand net</named-content>; eventTime: <named-content xmlns:xlink="http://www.w3.org/1999/xlink" content-type="dwc:eventTime" xlink:type="simple">11.00-11.30 PM</named-content>; verbatimEventDate: <named-content xmlns:xlink="http://www.w3.org/1999/xlink" content-type="dwc:verbatimEventDate" xlink:type="simple">30.XI.2014</named-content>; habitat: <named-content xmlns:xlink="http://www.w3.org/1999/xlink" content-type="dwc:habitat" xlink:type="simple"><italic><tp:taxon-name><tp:taxon-name-part taxon-name-part-type="genus">Phragmites</tp:taxon-name-part> <tp:taxon-name-part taxon-name-part-type="species">australis</tp:taxon-name-part></tp:taxon-name></italic> reed bed</named-content>; fieldNotes: <named-content xmlns:xlink="http://www.w3.org/1999/xlink" content-type="dwc:fieldNotes" xlink:type="simple">on and between the reeds in a wind sheltered spot</named-content>; eventRemarks: <named-content xmlns:xlink="http://www.w3.org/1999/xlink" content-type="dwc:eventRemarks" xlink:type="simple">sunny day, approx. 19-22 degrees Celcius</named-content></p></list-item><list-item><p><bold>Type status:</bold> <named-content xmlns:xlink="http://www.w3.org/1999/xlink" content-type="dwc:typeStatus" xlink:type="simple">Other material</named-content>. <bold>Occurrence:</bold> recordedBy: <named-content xmlns:xlink="http://www.w3.org/1999/xlink" content-type="dwc:recordedBy" xlink:type="simple">C. Makris</named-content>; individualCount: <named-content xmlns:xlink="http://www.w3.org/1999/xlink" content-type="dwc:individualCount" xlink:type="simple">3</named-content>; sex: <named-content xmlns:xlink="http://www.w3.org/1999/xlink" content-type="dwc:sex" xlink:type="simple">males</named-content>; disposition: <named-content xmlns:xlink="http://www.w3.org/1999/xlink" content-type="dwc:disposition" xlink:type="simple">in collection A van Eck</named-content>; <bold>Taxon:</bold> genus: <named-content xmlns:xlink="http://www.w3.org/1999/xlink" content-type="dwc:genus" xlink:type="simple"><tp:taxon-name><tp:taxon-name-part taxon-name-part-type="genus">Pseudodoros</tp:taxon-name-part></tp:taxon-name></named-content>; specificEpithet: <named-content xmlns:xlink="http://www.w3.org/1999/xlink" content-type="dwc:specificEpithet" xlink:type="simple"><italic><tp:taxon-name><tp:taxon-name-part taxon-name-part-type="species">nigricollis</tp:taxon-name-part></tp:taxon-name></italic></named-content>; <bold>Location:</bold> locationID: <named-content xmlns:xlink="http://www.w3.org/1999/xlink" content-type="dwc:locationID" xlink:type="simple">Polis Chrysochou</named-content>; higherGeographyID: <named-content xmlns:xlink="http://www.w3.org/1999/xlink" content-type="dwc:higherGeographyID" xlink:type="simple">Pafos</named-content>; country: <named-content xmlns:xlink="http://www.w3.org/1999/xlink" content-type="dwc:country" xlink:type="simple">Cyprus</named-content>; verbatimElevation: <named-content xmlns:xlink="http://www.w3.org/1999/xlink" content-type="dwc:verbatimElevation" xlink:type="simple">0 m</named-content>; verbatimLatitude: <named-content xmlns:xlink="http://www.w3.org/1999/xlink" content-type="dwc:verbatimLatitude" xlink:type="simple">35.04220</named-content>; verbatimLongitude: <named-content xmlns:xlink="http://www.w3.org/1999/xlink" content-type="dwc:verbatimLongitude" xlink:type="simple">32.41530</named-content>; verbatimCoordinateSystem: <named-content xmlns:xlink="http://www.w3.org/1999/xlink" content-type="dwc:verbatimCoordinateSystem" xlink:type="simple">decimal degrees</named-content>; verbatimSRS: <named-content xmlns:xlink="http://www.w3.org/1999/xlink" content-type="dwc:verbatimSRS" xlink:type="simple">WGS84</named-content>; <bold>Identification:</bold> identifiedBy: <named-content xmlns:xlink="http://www.w3.org/1999/xlink" content-type="dwc:identifiedBy" xlink:type="simple">André van Eck</named-content>; <bold>Event:</bold> samplingProtocol: <named-content xmlns:xlink="http://www.w3.org/1999/xlink" content-type="dwc:samplingProtocol" xlink:type="simple">hand net</named-content>; eventTime: <named-content xmlns:xlink="http://www.w3.org/1999/xlink" content-type="dwc:eventTime" xlink:type="simple">09.00-10.30 PM</named-content>; verbatimEventDate: <named-content xmlns:xlink="http://www.w3.org/1999/xlink" content-type="dwc:verbatimEventDate" xlink:type="simple">14.XI.2015</named-content>; habitat: <named-content xmlns:xlink="http://www.w3.org/1999/xlink" content-type="dwc:habitat" xlink:type="simple"><italic><tp:taxon-name><tp:taxon-name-part taxon-name-part-type="genus">Phragmites</tp:taxon-name-part> <tp:taxon-name-part taxon-name-part-type="species">australis</tp:taxon-name-part></tp:taxon-name></italic> reed bed</named-content>; eventRemarks: <named-content xmlns:xlink="http://www.w3.org/1999/xlink" content-type="dwc:eventRemarks" xlink:type="simple">sunny day, approx. 21-25 degrees Celcius</named-content></p></list-item><list-item><p><bold>Type status:</bold> <named-content xmlns:xlink="http://www.w3.org/1999/xlink" content-type="dwc:typeStatus" xlink:type="simple">Other material</named-content>. <bold>Occurrence:</bold> recordedBy: <named-content xmlns:xlink="http://www.w3.org/1999/xlink" content-type="dwc:recordedBy" xlink:type="simple">C. Makris</named-content>; individualCount: <named-content xmlns:xlink="http://www.w3.org/1999/xlink" content-type="dwc:individualCount" xlink:type="simple">2</named-content>; sex: <named-content xmlns:xlink="http://www.w3.org/1999/xlink" content-type="dwc:sex" xlink:type="simple">1 male, 1 female</named-content>; disposition: <named-content xmlns:xlink="http://www.w3.org/1999/xlink" content-type="dwc:disposition" xlink:type="simple">in collection ZFMK (Bonn, Germany)</named-content>; <bold>Taxon:</bold> genus: <named-content xmlns:xlink="http://www.w3.org/1999/xlink" content-type="dwc:genus" xlink:type="simple"><tp:taxon-name><tp:taxon-name-part taxon-name-part-type="genus">Pseudodoros</tp:taxon-name-part></tp:taxon-name></named-content>; specificEpithet: <named-content xmlns:xlink="http://www.w3.org/1999/xlink" content-type="dwc:specificEpithet" xlink:type="simple"><italic><tp:taxon-name><tp:taxon-name-part taxon-name-part-type="species">nigricollis</tp:taxon-name-part></tp:taxon-name></italic></named-content>; <bold>Location:</bold> locationID: <named-content xmlns:xlink="http://www.w3.org/1999/xlink" content-type="dwc:locationID" xlink:type="simple">Polis Chrysochou</named-content>; higherGeographyID: <named-content xmlns:xlink="http://www.w3.org/1999/xlink" content-type="dwc:higherGeographyID" xlink:type="simple">Pafos</named-content>; country: <named-content xmlns:xlink="http://www.w3.org/1999/xlink" content-type="dwc:country" xlink:type="simple">Cyprus</named-content>; verbatimElevation: <named-content xmlns:xlink="http://www.w3.org/1999/xlink" content-type="dwc:verbatimElevation" xlink:type="simple">0 m</named-content>; verbatimLatitude: <named-content xmlns:xlink="http://www.w3.org/1999/xlink" content-type="dwc:verbatimLatitude" xlink:type="simple">35.04220</named-content>; verbatimLongitude: <named-content xmlns:xlink="http://www.w3.org/1999/xlink" content-type="dwc:verbatimLongitude" xlink:type="simple">32.41530</named-content>; verbatimCoordinateSystem: <named-content xmlns:xlink="http://www.w3.org/1999/xlink" content-type="dwc:verbatimCoordinateSystem" xlink:type="simple">decimal degrees</named-content>; verbatimSRS: <named-content xmlns:xlink="http://www.w3.org/1999/xlink" content-type="dwc:verbatimSRS" xlink:type="simple">WGS84</named-content>; <bold>Identification:</bold> identifiedBy: <named-content xmlns:xlink="http://www.w3.org/1999/xlink" content-type="dwc:identifiedBy" xlink:type="simple">André van Eck</named-content>; <bold>Event:</bold> samplingProtocol: <named-content xmlns:xlink="http://www.w3.org/1999/xlink" content-type="dwc:samplingProtocol" xlink:type="simple">hand net</named-content>; eventTime: <named-content xmlns:xlink="http://www.w3.org/1999/xlink" content-type="dwc:eventTime" xlink:type="simple">09.00-10.30 PM</named-content>; verbatimEventDate: <named-content xmlns:xlink="http://www.w3.org/1999/xlink" content-type="dwc:verbatimEventDate" xlink:type="simple">14.XI.2015</named-content>; habitat: <named-content xmlns:xlink="http://www.w3.org/1999/xlink" content-type="dwc:habitat" xlink:type="simple"><italic><tp:taxon-name><tp:taxon-name-part taxon-name-part-type="genus">Phragmites</tp:taxon-name-part> <tp:taxon-name-part taxon-name-part-type="species">australis</tp:taxon-name-part></tp:taxon-name></italic> reed bed</named-content>; eventRemarks: <named-content xmlns:xlink="http://www.w3.org/1999/xlink" content-type="dwc:eventRemarks" xlink:type="simple">sunny day, approx. 21-25 degrees Celcius</named-content></p></list-item><list-item><p><bold>Type status:</bold> <named-content xmlns:xlink="http://www.w3.org/1999/xlink" content-type="dwc:typeStatus" xlink:type="simple">Other material</named-content>. <bold>Occurrence:</bold> recordedBy: <named-content xmlns:xlink="http://www.w3.org/1999/xlink" content-type="dwc:recordedBy" xlink:type="simple">C. Makris</named-content>; individualCount: <named-content xmlns:xlink="http://www.w3.org/1999/xlink" content-type="dwc:individualCount" xlink:type="simple">10</named-content>; disposition: <named-content xmlns:xlink="http://www.w3.org/1999/xlink" content-type="dwc:disposition" xlink:type="simple">not collected</named-content>; <bold>Taxon:</bold> genus: <named-content xmlns:xlink="http://www.w3.org/1999/xlink" content-type="dwc:genus" xlink:type="simple"><tp:taxon-name><tp:taxon-name-part taxon-name-part-type="genus">Pseudodoros</tp:taxon-name-part></tp:taxon-name></named-content>; specificEpithet: <named-content xmlns:xlink="http://www.w3.org/1999/xlink" content-type="dwc:specificEpithet" xlink:type="simple"><italic><tp:taxon-name><tp:taxon-name-part taxon-name-part-type="species">nigricollis</tp:taxon-name-part></tp:taxon-name></italic></named-content>; <bold>Location:</bold> locationID: <named-content xmlns:xlink="http://www.w3.org/1999/xlink" content-type="dwc:locationID" xlink:type="simple">Polis Chrysochou</named-content>; higherGeographyID: <named-content xmlns:xlink="http://www.w3.org/1999/xlink" content-type="dwc:higherGeographyID" xlink:type="simple">Pafos</named-content>; country: <named-content xmlns:xlink="http://www.w3.org/1999/xlink" content-type="dwc:country" xlink:type="simple">Cyprus</named-content>; verbatimElevation: <named-content xmlns:xlink="http://www.w3.org/1999/xlink" content-type="dwc:verbatimElevation" xlink:type="simple">0 m</named-content>; verbatimLatitude: <named-content xmlns:xlink="http://www.w3.org/1999/xlink" content-type="dwc:verbatimLatitude" xlink:type="simple">35.04220</named-content>; verbatimLongitude: <named-content xmlns:xlink="http://www.w3.org/1999/xlink" content-type="dwc:verbatimLongitude" xlink:type="simple">32.41530</named-content>; verbatimCoordinateSystem: <named-content xmlns:xlink="http://www.w3.org/1999/xlink" content-type="dwc:verbatimCoordinateSystem" xlink:type="simple">decimal degrees</named-content>; verbatimSRS: <named-content xmlns:xlink="http://www.w3.org/1999/xlink" content-type="dwc:verbatimSRS" xlink:type="simple">WGS84</named-content>; <bold>Identification:</bold> identifiedBy: <named-content xmlns:xlink="http://www.w3.org/1999/xlink" content-type="dwc:identifiedBy" xlink:type="simple">Christodoulos Makris</named-content>; <bold>Event:</bold> samplingProtocol: <named-content xmlns:xlink="http://www.w3.org/1999/xlink" content-type="dwc:samplingProtocol" xlink:type="simple">hand net</named-content>; eventTime: <named-content xmlns:xlink="http://www.w3.org/1999/xlink" content-type="dwc:eventTime" xlink:type="simple">09.00-10.30 PM</named-content>; verbatimEventDate: <named-content xmlns:xlink="http://www.w3.org/1999/xlink" content-type="dwc:verbatimEventDate" xlink:type="simple">14.XI.2015</named-content>; habitat: <named-content xmlns:xlink="http://www.w3.org/1999/xlink" content-type="dwc:habitat" xlink:type="simple"><italic><tp:taxon-name><tp:taxon-name-part taxon-name-part-type="genus">Phragmites</tp:taxon-name-part> <tp:taxon-name-part taxon-name-part-type="species">australis</tp:taxon-name-part></tp:taxon-name></italic> reed bed</named-content>; fieldNotes: <named-content xmlns:xlink="http://www.w3.org/1999/xlink" content-type="dwc:fieldNotes" xlink:type="simple">on and between the reeds in a wind sheltered spot</named-content>; eventRemarks: <named-content xmlns:xlink="http://www.w3.org/1999/xlink" content-type="dwc:eventRemarks" xlink:type="simple">sunny day, approx. 21-25 degrees Celcius</named-content></p></list-item></list></tp:treatment-sec><tp:treatment-sec sec-type="Description"><title>Description</title><p><bold><italic>Citation</italic>:</bold> <tp:taxon-name><tp:taxon-name-part taxon-name-part-type="genus">Pseudodoros</tp:taxon-name-part> (<tp:taxon-name-part taxon-name-part-type="subgenus">Pseudodoros</tp:taxon-name-part>) <tp:taxon-name-part taxon-name-part-type="species">nigricollis</tp:taxon-name-part></tp:taxon-name> Becker, 1903. Becker T (1903) Agyptische Dipteren. Mitteilungen aus dem Zoologischen Museum in Berlin 2, 67-195.</p><p><italic><bold>Differential diagnosis:</bold></italic> (source: Mengual, X. (2016) <tp:taxon-name><tp:taxon-name-part taxon-name-part-type="family">Syrphidae</tp:taxon-name-part></tp:taxon-name> Community Website. Accessed at: <ext-link xmlns:xlink="http://www.w3.org/1999/xlink" ext-link-type="uri" xlink:href="http://syrphidae.myspecies.info/taxonomy/term/973/descriptions" xlink:type="simple">syrphidae.myspecies.info/taxonomy/term/973/descriptions</ext-link> on 2016-02-19)</p><p><italic><tp:taxon-name><tp:taxon-name-part taxon-name-part-type="genus">Pseudodoros</tp:taxon-name-part></tp:taxon-name></italic> is a genus of <tp:taxon-name><tp:taxon-name-part taxon-name-part-type="tribe">Syrphini</tp:taxon-name-part></tp:taxon-name>. <italic><tp:taxon-name><tp:taxon-name-part taxon-name-part-type="genus">P.</tp:taxon-name-part> <tp:taxon-name-part taxon-name-part-type="species">nigricollis</tp:taxon-name-part></tp:taxon-name></italic> has eye bare; metasternum bare; thorax without yellow maculae except on scutellum; postmetacoxal bridge incomplete; vein M1 slightly sinuate; vein R4+5 straight or nearly so. The subgenus <italic><tp:taxon-name><tp:taxon-name-part taxon-name-part-type="genus">Pseudodoros</tp:taxon-name-part></tp:taxon-name></italic> has abdominal tergum 2 with a median pair of small yellowish maculae; scutellum dark brown; scutum with long, erect pile; pro- and mesotibiae yellow with medial narrow brownish ring; medial black facial vitta narrower than the basoflagellomere's width; mouth edge yellow.</p><p><bold><italic>Description</italic>:</bold> (source: Mengual, X. (2016) <tp:taxon-name><tp:taxon-name-part taxon-name-part-type="family">Syrphidae</tp:taxon-name-part></tp:taxon-name> Community Website. Accessed at : <ext-link xmlns:xlink="http://www.w3.org/1999/xlink" ext-link-type="uri" xlink:href="http://syrphidae.myspecies.info/taxonomy/term/973/descriptions" xlink:type="simple">syrphidae.myspecies.info/taxonomy/term/973/descriptions</ext-link> on 2016-02-19)</p><sec sec-type="Male"><title>Male</title><p><italic>Head</italic>: Face with median, small facial tubercle, not produced forward (oral margin less prominent than antennal bases), yellow, oral margin yellow, with medial narrow black vitta, yellow pilose; gena yellow anteriorly, brownish posteriorly, pale pilose; lunule dark, dark area connected with facial vitta between antennal bases not surrounding them; frontal triangle yellow, pale pilose; holoptic, eye bare; vertical triangle black, black pilose; antenna dark brown, basoflagellomere slightly elongate, orangish ventrally; occiput black, silver pollinose, whitish pilose.</p><p><italic>Thorax</italic>: Scutum shiny black, with erected, long yellow pile, white pollinose anteriorly; postpronotum bare; scutellum black, yellow pilose, subscutellar fringe complete with yellow pile. Pleuron black, whitish pilose; metasternum bare; calypter yellow; plumula yellow; halter yellow; spiracular fringes yellow. Wing: Wing membrane hyaline, stigma yellow to dark yellow; extensively microtrichose, bare basally before vein h, costal cell bare on basal 1/6, cell CuP bare very basally, and cell BM bare on basal half. Alula broad, as broad as cell BM, with few microtrichia apically. Legs: Coxae and trochanter black. profemur black on basal 2/5, yellow apically; mesofemur black, yellow on apical 1/4; pro- and meso tibiae yellow with medial dark ring; pro- and mesotarsi brown except basitarsomeres yellow; metafemur black, yellow on apical 1/8; metatibia black, yellow on basal half; metatarsi brown.</p><p><italic>Abdomen</italic>: Petiolate, unmargined. Dorsum mainly black except tergum 2 black with two medial small rounded yellow maculae in the lateral margins; tergum 3 black with two lateromedial small yellow maculae; tergum 4 black with two lateral larger yellow maculae close to anterior margin.</p></sec><sec sec-type="Female"><title>Female</title><p>Similar to male, with frons shiny black, yellow laterally; yellow maculae of tergum 4 a bit larger.</p><p><italic>Size</italic>: Length: body, 11.0-11.4 mm; wing, 7.1-7.5 mm (male); body, 9.3-10.0 mm; wing, 6.6-7.2 mm (female).</p></sec></tp:treatment-sec><ref-list><ref id="B2993487"><element-citation xmlns:xlink="http://www.w3.org/1999/xlink" publication-type="article" xlink:type="simple"><person-group person-group-type="author"><name name-style="western"><surname>Hull</surname><given-names>FM</given-names></name></person-group><year>1947</year><article-title>The genus <italic><tp:taxon-name><tp:taxon-name-part taxon-name-part-type="genus">Baccha</tp:taxon-name-part></tp:taxon-name></italic> from the New World</article-title><source>Entomologica Americana</source><volume>27</volume><issue>3</issue><fpage>89</fpage><lpage>291</lpage></element-citation></ref><ref id="B2993505"><element-citation xmlns:xlink="http://www.w3.org/1999/xlink" publication-type="article" xlink:type="simple"><person-group person-group-type="author"><name name-style="western"><surname>Kassebeer</surname><given-names>C</given-names></name></person-group><year>2000</year><article-title>Zur Gattung <italic><tp:taxon-name><tp:taxon-name-part taxon-name-part-type="genus">Pseudodoros</tp:taxon-name-part></tp:taxon-name></italic> Becker, 1903 (<tp:taxon-name><tp:taxon-name-part taxon-name-part-type="order">Diptera</tp:taxon-name-part></tp:taxon-name>, <tp:taxon-name><tp:taxon-name-part taxon-name-part-type="family">Syrphidae</tp:taxon-name-part></tp:taxon-name>)</article-title><source>Dipteron</source><volume>3</volume><fpage>73</fpage><lpage>92</lpage><comment content-type="language">German</comment></element-citation></ref><ref id="B2993515"><element-citation xmlns:xlink="http://www.w3.org/1999/xlink" publication-type="article" xlink:type="simple"><person-group person-group-type="author"><name name-style="western"><surname>Mengual</surname><given-names>X</given-names></name><name name-style="western"><surname>Ståhls</surname><given-names>G</given-names></name><name name-style="western"><surname>Rojo</surname><given-names>S</given-names></name></person-group><year>2008</year><article-title>First phylogeny of predatory Flower flies (<tp:taxon-name><tp:taxon-name-part taxon-name-part-type="order">Diptera</tp:taxon-name-part></tp:taxon-name>,<tp:taxon-name><tp:taxon-name-part taxon-name-part-type="family">Syrphidae</tp:taxon-name-part></tp:taxon-name>, <tp:taxon-name><tp:taxon-name-part taxon-name-part-type="subfamily">Syrphinae</tp:taxon-name-part></tp:taxon-name>) using mitochondrial COI and nuclear 28S rRNA genes: conflict andcongruence with the current tribal classification</article-title><source>Cladistics</source><volume>24</volume><fpage>543</fpage><lpage>562</lpage><pub-id pub-id-type="doi">10.1111/j.1096-0031.2008.00200.x</pub-id></element-citation></ref><ref id="B2993380"><element-citation xmlns:xlink="http://www.w3.org/1999/xlink" publication-type="article" xlink:type="simple"><person-group person-group-type="author"><name name-style="western"><surname>Becker</surname><given-names>Th</given-names></name></person-group><year>1903</year><article-title>Ägyptische Dipteren</article-title><source>Mitteilungen aus dem Zoologischen Museum in Berlin</source><volume>II. Band Heft 3</volume><fpage>67</fpage><lpage>195</lpage><comment content-type="language">German</comment></element-citation></ref><ref id="B2993370"><element-citation xmlns:xlink="http://www.w3.org/1999/xlink" publication-type="article" xlink:type="simple"><person-group person-group-type="author"><name name-style="western"><surname>Becker</surname><given-names>Th</given-names></name></person-group><year>1902</year><article-title>Ägyptische Dipteren</article-title><source>Mitteilungen aus dem Zoologischen Museum in Berlin</source><volume>II. Band Heft 2</volume><fpage>1</fpage><lpage>66</lpage><comment content-type="language">German</comment></element-citation></ref><ref id="B2993456"><element-citation xmlns:xlink="http://www.w3.org/1999/xlink" publication-type="article" xlink:type="simple"><person-group person-group-type="author"><name name-style="western"><surname>Efflatoun</surname><given-names>H</given-names></name></person-group><year>1922</year><article-title>A monograph of Egyptian <tp:taxon-name><tp:taxon-name-part taxon-name-part-type="order">Diptera</tp:taxon-name-part></tp:taxon-name> (Part I. Fam. <tp:taxon-name><tp:taxon-name-part taxon-name-part-type="family">Syrphidae</tp:taxon-name-part></tp:taxon-name>)</article-title><source>Mémoires de la Société Entomologique d'Égypte. Cairo.</source><volume>2</volume><issue>1</issue><fpage>1</fpage><lpage>160</lpage></element-citation></ref><ref id="B3073645"><element-citation xmlns:xlink="http://www.w3.org/1999/xlink" publication-type="chapter" xlink:type="simple"><person-group person-group-type="author"><name name-style="western"><surname>Sack</surname><given-names>P.</given-names></name></person-group><year>1932</year><chapter-title><tp:taxon-name>
              <tp:taxon-name-part taxon-name-part-type="family">Syrphidae</tp:taxon-name-part>
            </tp:taxon-name></chapter-title><person-group person-group-type="editor"><name name-style="western"><surname>Lindner</surname><given-names>E.</given-names></name></person-group><source>Die Fliegen der Palaerktischen Region Band</source><volume>IV</volume><size units="page">1-451</size><comment content-type="language">In German</comment></element-citation></ref><ref id="B2993574"><element-citation xmlns:xlink="http://www.w3.org/1999/xlink" publication-type="chapter" xlink:type="simple"><person-group person-group-type="author"><name name-style="western"><surname>Smith</surname><given-names>K</given-names></name><name name-style="western"><surname>Vockeroth</surname><given-names>J</given-names></name></person-group><year>1980</year><chapter-title>Family <tp:taxon-name><tp:taxon-name-part taxon-name-part-type="family">Syrphidae</tp:taxon-name-part></tp:taxon-name></chapter-title><person-group person-group-type="editor"><name name-style="western"><surname>Crosskey</surname><given-names>R. W.</given-names></name></person-group><source>Catalogue of the <tp:taxon-name><tp:taxon-name-part taxon-name-part-type="order">Diptera</tp:taxon-name-part></tp:taxon-name> of the Afrotropical Region</source><publisher-loc>London</publisher-loc><size units="page">1437</size></element-citation></ref></ref-list></tp:taxon-treatment>
